# Supplementary material for: Endometrial Cancer Related to Endometrial Ablation: A Narrative Review
Source: Cancers (Basel). 2026 Apr 19;18(8):1290. doi: 10.3390/cancers18081290 (PMC13115090; doi:10.3390/cancers18081290)
Supplement: Supplementary file 1 [file cancers-18-01290-s001.zip]

Archive with 1 entries (1 files):
- cancers-4202912-supplementary.pdf
